# Supplementary material for: Rural Community Organizations and Mental Health Among Older Adults: Evidence of Dual Economic-Social Pathways in Rural China
Source: Healthcare (Basel). 2026 Feb 19;14(4):525. doi: 10.3390/healthcare14040525 (PMC12940825; doi:10.3390/healthcare14040525)
Supplement: Supplementary file 1 [file healthcare-14-00525-s001.zip]

Archive with 1 entries (1 files):
- healthcare-4137076-supplementary.pdf
